# Supplementary material for: Enhanced Resistance to Sclerotinia sclerotiorum in Brassica rapa by Activating Host Immunity through Exogenous Verticillium dahliae Aspf2-like Protein (VDAL) Treatment
Source: Int J Mol Sci. 2022 Nov 12;23(22):13958. doi: 10.3390/ijms232213958 (PMC9694685; doi:10.3390/ijms232213958)
Supplement: Supplementary file 1 [file ijms-23-13958-s001.zip › Table S1.xlsx]

## Sheet: Sheet1
Table S1. Overview of the RNA sequencing data
Sample name	Raw reads	Clean reads	Clean bases	Error rate%	Q20%	Q30%	GC content%
Ctrl-1	48614450	47149742	7.07G	0.02	98.16	94.6	46.87
Ctrl-1	47266412	45427812	6.81G	0.02	98.15	94.68	46.89
Ctrl-1	47273856	46014610	6.9G	0.02	98.33	95.01	46.68
VDAL-1	50433562	48839242	7.33G	0.02	98.1	94.52	46.88
VDAL-2	47389082	45859524	6.88G	0.02	98.18	94.71	46.66
VDAL-3	50034538	48462208	7.27G	0.02	98.28	94.96	46.6
Total	291011900	281753138	42.26 G	0.12	589.2	568.48	280.58
