# Supplementary material for: Enhanced Resistance to Sclerotinia sclerotiorum in Brassica rapa by Activating Host Immunity through Exogenous Verticillium dahliae Aspf2-like Protein (VDAL) Treatment
Source: Int J Mol Sci. 2022 Nov 12;23(22):13958. doi: 10.3390/ijms232213958 (PMC9694685; doi:10.3390/ijms232213958)
Supplement: Supplementary file 1 [file ijms-23-13958-s001.zip › Table S2.xlsx]

## Sheet: Sheet1
Table S2. Comparison Rate Statistics
Sample name	Total Reads (Mb)	Total map (Mb)	Unique map (Mb)	Multi map (Mb)	Splice map (Mb)	Unsplicel map (Mb)
Ctrl-1	47149742	41821222(88.7%)	40849795(86.64%)	971427(2.06%)	16597166(35.2%)	24252629(51.44%)
Ctrl-1	45427812	40084245(88.24%)	39187949(86.26%)	896296(1.97%)	15062765(33.16%)	24125184(53.11%)
Ctrl-1	46014610	41344619(89.85%)	40397196(87.79%)	947423(2.06%)	16080977(34.95%)	24316219(52.84%)
VDAL-1	48839242	43097585(88.24%)	42076481(86.15%)	1021104(2.09%)	17273856(35.37%)	24802625(50.78%)
VDAL-2	45859524	40783646(88.93%)	39900096(87.01%)	883550(1.93%)	15706058(34.25%)	24194038(52.76%)
VDAL-3	48462208	43268381(89.28%)	42335616(87.36%)	932765(1.92%)	16574709(34.2%)	25760907(53.16%)
Total	281753138	250399698	244747133	5652565	97295531	147451602
