# Supplementary material for: Enhanced Resistance to Sclerotinia sclerotiorum in Brassica rapa by Activating Host Immunity through Exogenous Verticillium dahliae Aspf2-like Protein (VDAL) Treatment
Source: Int J Mol Sci. 2022 Nov 12;23(22):13958. doi: 10.3390/ijms232213958 (PMC9694685; doi:10.3390/ijms232213958)
Supplement: Supplementary file 1 [file ijms-23-13958-s001.zip › Table S3.xlsx]

## Sheet: Sheet1
Table S3. All DEGs identified in VDAL relative to Ctrl.
Brp Gene_id	Ath gene_id	Ath_genename	Ath_gene_description	W_Ss	CK_Ss	padj
Bra003774	AT1G75030	ATLP-3, THAUMATIN-LIKE PROTEIN 3, TLP-3	encodes a PR5-like protein	388.905	58.8409	6.95005e-18
Bra000593	AT5G49700	AHL17, AT-HOOK MOTIF NUCLEAR LOCALIZED PROTEIN 17	DNA-binding protein-related	247.964	996.351	1.23327e-13
Bra036542	AT5G25350	EBF2, EIN3-BINDING F BOX PROTEIN 2	Arabidopsis thaliana EIN3-binding F-box protein 2 (EBF2) mRNA. Part of the SCF complex, it is located in the nucleus and is involved in the ethylene-response pathway.	148.645	1503.24	2.75032e-11
Bra005853	AT5G05440	ATPYL5, PYL5, PYRABACTIN RESISTANCE 1-LIKE 5, RCAR8, REGULATORY COMPONENT OF ABA RECEPTOR 8	Encodes a member of the PYR (pyrabactin resistance )/PYL(PYR1-like)/RCAR (regulatory components of ABA receptor) family proteins with 14 members. PYR/PYL/RCAR family proteins function as abscisic acid sensors. Mediate ABA-dependent regulation of protein phosphatase 2Cs ABI1 and ABI2	108.257	598.451	2.42751e-08
Bra026963	AT1G12610	DDF1, DWARF AND DELAYED FLOWERING 1	DNA binding / sequence-specific DNA binding / transcription factor	214.15	33.5314	4.31663e-08
Bra009835	AT5G25350	EBF2 , EIN3-BINDING F BOX PROTEIN 2	protein binding	982.504	5807.75	2.64071e-07
Bra039974	AT2G30670		tropinone reductase, putative / tropine dehydrogenase, putative	230.657	3.65378	1.18665e-06
Bra015478	AT1G06160	ORA59 , OCTADECANOID-RESPONSIVE ARABIDOPSIS AP2/ERF 59	DNA binding / transcription activator/ transcription factor	27.3803	401.317	1.80399e-06
Bra008100	AT1G73530	ORGANELLE RNA RECOGNITION MOTIF PROTEIN 6, ORRM6	RNA recognition motif (RRM)-containing protein	120.028	14.2685	1.96028e-06
Bra027073	AT1G61890		MATE efflux family protein	252.09	72.1412	3.16509e-06
Bra024735	AT1G25560	TEM1 , TEMPRANILLO 1	transcription factor	235.099	2045.99	1.56307e-05
Bra016797	AT1G12030		DUF506 gene family membe	24.1311	119.633	1.91198e-05
Bra028291	AT5G52020		AP2 domain-containing protein	158.819	12.5884	1.91198e-05
Bra019821	AT1G13260	RAV1	DNA binding / transcription factor/ transcription repressor	698.651	2173.61	2.16747e-05
Bra003780	AT1G74930	ORA47	DNA binding / transcription factor	219.432	36.7995	2.7821e-05
Bra030166	AT1G29720		protein kinase family protein	157.759	12.5855	2.96209e-05
Bra016763	AT1G12610	DDF1 , DWARF AND DELAYED FLOWERING 1	DNA binding / sequence-specific DNA binding / transcription factor	610.011	43.9915	4.88687e-05
Bra001121	AT3G04720	PR4, HEL, PR-4 , PATHOGENESIS-RELATED 4	chitin binding	1388.97	3370.91	7.70147e-05
Bra000299	AT2G43290	MSS3 , MSS3 multicopy suppressors of snf4 deficiency in yeast 3	calcium ion binding	349.971	65.9523	7.70147e-05
Bra019719	AT1G13530	SNAP30, SOLUBLE N-ETHYLMALEIMIDE-SENSITIVE FACTOR (NSF) ADAPTOR PROTEIN 30	soluble N-ethylmaleimide-sensitive factor (NSF) adaptor protein	202.626	12.4116	0.000118531
Bra005539	AT2G32970		G1/S-specific cyclin-E protein	560.058	130.552	0.000120042
Bra011002	AT1G25560	TEM1 TEM1 TEMPRANILLO 1	transcription factor	496.409	2065.33	0.000163033
Bra011650	AT4G35940		unknown protein	1209.05	516.099	0.000233011
Bra027519	AT5G44005		unknown protein	805.961	117.731	0.000271413
Bra003659	AT1G78080	RAP2.4 , related to AP2 4	DNA binding / transcription factor	359.76	112.039	0.000271413
Bra003394	AT3G59900	ARGOS , AUXIN-REGULATED GENE INVOLVED IN ORGAN SIZE		48.4219	199.784	0.000271413
Bra001729	AT3G19000		oxidoreductase, 2OG-Fe(II) oxygenase family protein	368.594	2522.4	0.000317267
Bra013739	AT4G23880		unknown protein	146.942	38.048	0.000385119
Bra032534	AT1G04000		unknown protein	978.75	256.267	0.000385119
Bra006833	AT5G57100		transporter-related	322.284	51.8976	0.000500244
Bra037456	AT5G48850	ATSDI1 , ATSDI1 SULPHUR DEFICIENCY-INDUCED 1	binding	148.588	1244.93	0.000500244
Bra007072	AT3G54430	SRS6 | SRS6 (SHI-RELATED SEQUENCE 6)		115.307	17.7858	0.000500244
Bra004165	AT5G37770	TCH2, TCH2 (TOUCH 2	calcium ion binding	719.919	174.513	0.000520572
Bra009113	AT5G05440		unknown protein	1116.22	2982.08	0.000595711
Bra005351	AT3G63060		EDL3 | EDL3 (EID1-like 3)	243.042	34.9586	0.000595711
Bra033709	AT5G43980		PDLP1, PDLP1A | PDLP1 (PLASMODESMATA-LOCATED PROTEIN 1)	29.9765	99.7467	0.000595711
Bra005938	AT5G07470	PMSR3, ATMSRA3 | PMSR3 (PEPTIDEMETHIONINE SULFOXIDE REDUCTASE 3);	oxidoreductase, acting on sulfur group of donors, disulfide as acceptor / peptide-methionine-(S)-S-oxide reductase	85.0912	1134.71	0.000708722
Bra032988	AT3G27210		unknown protein	1122.32	315.269	0.000708722
Bra037667	AT2G44080		ARL | ARL (ARGOS-LIKE)	298.493	1521.05	0.000787256
Bra036447	AT3G03640	GLUC, BGLU25 | BGLU25 BETA GLUCOSIDASE 25	catalytic/ cation binding / hydrolase, hydrolyzing O-glycosyl compounds	520.465	1371.62	0.000787256
Bra019777	AT1G12610	DDF1 , DWARF AND DELAYED FLOWERING 1	DNA binding / sequence-specific DNA binding / transcription factor	221.325	15.8134	0.000825936
Bra029252	AT5G62540	UBC3 , ubiquitin-conjugating enzyme 3	ubiquitin-protein ligase	153.413	345.382	0.000871645
Bra004837	AT2G44460	BGLU28, BETA GLUCOSIDASE 28	catalytic/ cation binding / hydrolase, hydrolyzing O-glycosyl compounds	18.095	443.209	0.00119286
Bra011700	AT4G36710		transcription factor	198.993	59.8419	0.00119286
Bra003842	AT1G73500	ATMKK9, MKK9 ,MAP KINASE KINASE 9)	MAP kinase kinase/ kinase/ protein kinase activator	794.596	2453.02	0.00129274
Bra025662	AT5G38080		unknown protein	62.0562	12.7298	0.0013212
Bra015027	AT3G20250	APUM5 , Arabidopsis Pumilio 5	RNA binding / binding	87.2736	7.06584	0.001394
Bra033038	AT3G28150		unknown protein	58.1451	9.86776	0.00144345
Bra020564	AT5G26920	CBP60G , CAM-BINDING PROTEIN 60-LIKE.G	calmodulin binding	468.373	111.36	0.00161049
Bra031521	AT1G60190		armadillo/beta-catenin repeat family protein / U-box domain-containing protein	509.119	120.214	0.00161049
Bra014450	AT3G61190	BAP1 , BON ASSOCIATION PROTEIN 1	phospholipid binding / protein binding	54.6694	238.282	0.00161049
Bra013026	AT5G23240		DNAJ heat shock N-terminal domain-containing protein	261.742	839.642	0.00161049
Bra031069	AT1G19220	ARF19, IAA22, ARF11 , AUXIN RESPONSE FACTOR 19	DNA binding / transcription factor	213.048	60.2785	0.0016322
Bra024845	AT2G01890	PAP8, ATPAP8 , PURPLE ACID PHOSPHATASE 8;	acid phosphatase/ protein serine/threonine phosphatase	31.8147	96.3395	0.00265365
Bra002773	AT5G57010		calmodulin-binding family protein	1136.33	281.155	0.00266361
Bra005939	AT5G07470	PMSR3, ATMSRA3 , PEPTIDEMETHIONINE SULFOXIDE REDUCTASE 3	oxidoreductase, acting on sulfur group of donors, disulfide as acceptor / peptide-methionine-(S)-S-oxide reductase	50.2029	621.121	0.00284053
Bra005937	AT5G07470	PMSR3, ATMSRA3 , PEPTIDEMETHIONINE SULFOXIDE REDUCTASE 3	oxidoreductase, acting on sulfur group of donors, disulfide as acceptor / peptide-methionine-(S)-S-oxide reductase	85.6372	930.332	0.00300485
Bra010096	AT5G62520	SRO5 , SIMILAR TO RCD ONE 5	NAD+ ADP-ribosyltransferase	1378.59	376.096	0.00372112
Bra016564	AT1G18210		calcium-binding protein, putative	3697.81	1678.36	0.00372112
Bra029258	AT5G62470	MYB96 , myb domain protein 96	DNA binding / transcription factor	437.005	86.9702	0.00519018
Bra016233	AT1G70140	ATFH8 , ATFH8 formin 8	actin binding / actin filament binding / profilin binding	808.58	177.659	0.00519018
Bra019673	AT1G14180		protein binding / zinc ion binding	34.2589	133.755	0.00528079
Bra007444	AT3G59350		serine/threonine protein kinase, putative	4768.89	1282.16	0.00559686
Bra016886	AT2G42280		basic helix-loop-helix (bHLH) family protein	889.62	2073.79	0.00587205
Bra017125	AT2G38310		unknown protein	1568.11	3813.47	0.00587833
Bra031663	AT1G09350	AtGolS3 , Arabidopsis thaliana galactinol synthase 3	transferase, transferring glycosyl groups / transferase, transferring hexosyl groups	106.704	19.7639	0.00605035
Bra005940	AT5G07470	PMSR3, ATMSRA3 , PEPTIDEMETHIONINE SULFOXIDE REDUCTASE 3	oxidoreductase, acting on sulfur group of donors, disulfide as acceptor / peptide-methionine-(S)-S-oxide reductase	133.048	1367.39	0.00626926
Bra031439	AT1G61260		unknown protein	519.807	221.6	0.00654334
Bra015632	-		-	8.09266	69.373	0.00654334
Bra034624	AT4G34410	RRTF1 , REDOX RESPONSIVE TRANSCRIPTION FACTOR 1	DNA binding / transcription factor	615.568	141.606	0.00697075
Bra031599	AT2G28500		LBD11 | LBD11 (LOB DOMAIN-CONTAINING PROTEIN 11)	87.3964	23.3988	0.0076051
Bra028290	AT5G51990	CBF4, DREB1D , C- REPEAT-BINDING FACTOR 4	DNA binding / transcription activator/ transcription factor	472.593	66.0788	0.0076051
Bra026267	AT4G28310		unknown protein	4.51836	50.2353	0.00797139
Bra027336	AT3G14440	NCED3, ATNCED3, STO1, SIS7 , NINE-CIS-EPOXYCAROTENOID DIOXYGENASE 3	9-cis-epoxycarotenoid dioxygenase	423.862	103.842	0.00826917
Bra020237	AT5G60680		unknown protein	871.126	303.993	0.00865749
Bra003704	AT1G76870		transcription factor	63.6595	216.033	0.00865749
Bra007443	AT3G59070		auxin-responsive protein, putative	56.4688	7.17229	0.00897661
Bra011193	AT4G30430		TET9 | TET9 (TETRASPANIN9)	43.1613	259.543	0.00897661
Bra014672	AT3G56770		basic helix-loop-helix (bHLH) family protein	12.7231	0	0.00920697
Bra003998	AT1G69490	NAP, ANAC029, ATNAP , NAC-like, activated by AP3/PI	transcription factor	2364.78	5769.06	0.00937206
Bra033067	AT3G28910	ATMYB30, MYB30 , MYB DOMAIN PROTEIN 30	DNA binding / transcription factor	175.11	33.1157	0.00937206
Bra021063	AT4G17230	SCL13 , Scarecrow-like 13	transcription factor	1759.91	837.325	0.00954756
Bra024556	AT1G22990		heavy-metal-associated domain-containing protein / copper chaperone (CCH)-related	20.493	0.367107	0.010053
Bra031927	AT5G64260		EXL2 | EXL2 (EXORDIUM LIKE 2)	8163.62	20711.2	0.0104166
Bra036492	AT2G20670		unknown protein	156.785	1013.34	0.0104166
Bra001598	AT3G15540	IAA19, MSG2 , INDOLE-3-ACETIC ACID INDUCIBLE 19	transcription factor	358.196	54.6907	0.0106859
Bra026917	AT1G13260	RAV1	DNA binding / transcription factor/ transcription repressor	521.48	1544.53	0.0113548
Bra010775	AT1G30360		ERD4 | ERD4 (early-responsive to dehydration 4)	643.019	118.742	0.0113548
Bra036570	AT5G26220		ChaC-like family protein	56.1655	380.45	0.0115454
Bra029328	AT5G61210	SNAP33, ATSNAP33, SNP33, ATSNAP33B , SOLUBLE N-ETHYLMALEIMIDE-SENSITIVE FACTOR ADAPTOR PROTEIN 33	SNAP receptor/ protein binding	4002.04	1761.39	0.0120419
Bra015679	AT1G77290		tetrachloro-p-hydroquinone reductive dehalogenase-related	113.649	34.7584	0.012091
Bra000340	AT2G44080		ARL | ARL (ARGOS-LIKE)	116.06	742.808	0.0136479
Bra039732	AT4G14560	IAA1, AXR5 , INDOLE-3-ACETIC ACID INDUCIBLE	protein binding / transcription factor	80.41	29.6429	0.0154247
Bra029349	AT5G60890	ATMYB34, ATR1, MYB34 , MYB DOMAIN PROTEIN 34)	DNA binding / kinase/ transcription activator/ transcription factor	13.8163	76.4309	0.0154247
Bra018096	AT3G47960		proton-dependent oligopeptide transport (POT) family protein	1374.46	504.576	0.0154247
Bra008101	AT1G73540	atnudt21 , Arabidopsis thaliana Nudix hydrolase homolog 21	hydrolase	2023.4	619.598	0.0154247
Bra009514	AT5G03730	CTR1, SIS1,CONSTITUTIVE TRIPLE RESPONSE 1	kinase/ protein binding / protein serine/threonine kinase/ protein serine/threonine/tyrosine kinase	2851.24	5858.02	0.0156754
Bra003239	AT3G56400	WRKY70, ATWRKY70	transcription factor/ transcription repressor	1848.87	3818.39	0.0169292
Bra008436	-		-	4.90278	42.7061	0.0169292
Bra026565	AT2G03240		LOCATED IN: integral to membrane; EXPRESSED IN: 18 plant structures; EXPRESSED DURING: 10 growth stages; CONTAINS InterPro DOMAIN/s: SPX, N-terminal (InterPro:IPR004331), EXS, C-terminal (InterPro:IPR004342); BEST Arabidopsis thaliana protein match is: unknown protein (TAIR:AT1G14040.1); Has 764 Blast hits to 738 proteins in 146 species: Archae - 0; Bacteria - 0; Metazoa - 262; Fungi - 250; Plant…	390.652	164.571	0.0187626
Bra018553	AT4G02420		lectin protein kinase, putative	398.138	37.2591	0.0187626
Bra026126	AT1G15500	ATNTT2	ATP:ADP antiporter	175.165	493.158	0.0187626
Bra038577	AT1G61340		F-box family protein	176.407	423.792	0.0187626
Bra002038	AT3G11410	ATPP2CA, AHG3, PP2CA ,ARABIDOPSIS THALIANA PROTEIN PHOSPHATASE 2CA	protein binding / protein serine/threonine phosphatase	517.05	139.214	0.0198144
Bra001606	AT3G15810		unknown protein	739.036	326.645	0.0212667
Bra033462	AT3G52060		unknown protein	324.341	734.282	0.0213941
Bra020675	AT5G48850	ATSDI1 , SULPHUR DEFICIENCY-INDUCED 1	binding	19.5864	92.5122	0.0224224
Bra026498	AT5G23420	HMGB6	transcription factor	14.2122	57.5454	0.0230895
Bra025439	AT5G37770	TCH2, CML24 , TOUCH 2	calcium ion binding	5779.34	2589.07	0.0232236
Bra020820	AT4G23260		ATP binding / protein kinase/ protein serine/threonine kinase/ protein tyrosine kinase	465.447	153.241	0.024663
Bra020196	AT5G22570	WRKY38, ATWRKY38	transcription factor	268.695	995.443	0.0266197
Bra034595	AT4G33980		unknown protein	9.17212	58.066	0.0266197
Bra006339	AT5G16110		unknown protein	89.7574	235.702	0.0266197
Bra036082	AT3G50410	OBP1 , OBF BINDING PROTEIN 1	DNA binding / protein binding / transcription factor	3.87332	51.538	0.0268522
Bra000703	AT4G10250		ATHSP22.0 | ATHSP22.0	95.2819	39.3236	0.0280907
Bra022935	AT2G33360		unknown protein	293.911	59.6397	0.0293717
Bra018051	AT3G48520	CYP94B3	electron carrier/ heme binding / iron ion binding / monooxygenase/ oxygen binding	28.6279	1.82401	0.0312069
Bra019149	AT5G52430		hydroxyproline-rich glycoprotein family protein	542.127	233.758	0.0321914
Bra017732	AT4G35840		zinc finger (C3HC4-type RING finger) family protein	100.524	208.255	0.0329543
Bra029789	AT3G09780	CCR1, ATCRR1 , ARABIDOPSIS THALIANA CRINKLY4 RELATED 1	ATP binding / kinase/ protein kinase/ protein serine/threonine kinase/ receptor	9.94255	42.4979	0.0334341
Bra033648	AT5G42900		unknown protein	5.27543	37.5189	0.0334341
Bra039279	AT2G46510	ATAIB , ABA-INDUCIBLE BHLH-TYPE TRANSCRIPTION FACTOR	DNA binding / transcription factor	101.131	32.6335	0.0334341
Bra015641	AT1G78000	SULTR1;2, SEL1 | SULTR1;2 (SULFATE TRANSPORTER 1;2	sulfate transmembrane transporter	1195.37	5592.5	0.0334341
Bra017113	AT2G38530	LTP2, LP2 , LIPID TRANSFER PROTEIN 2	lipid binding	44.1657	10.9243	0.0334836
Bra036607	AT5G27920		F-box family protein	593.045	1478.6	0.0340834
Bra016187	AT1G70780		unknown protein	2651.45	1093.26	0.0366268
Bra001534	AT3G14080		small nuclear ribonucleoprotein, putative / snRNP, putative / Sm protein, putative	221.543	98.1414	0.0377123
Bra040301	AT1G44900		MCM2 | ATP binding / DNA binding / DNA-dependent ATPase	149.223	454.534	0.0377123
Bra015634	AT1G78080	RAP2.4 , related to AP2 4	DNA binding / transcription factor	4930.83	2229.17	0.0400297
Bra015303	AT1G04310	ERS2 , ETHYLENE RESPONSE SENSOR 2	ethylene binding / glycogen synthase kinase 3/ protein histidine kinase/ receptor	26.269	124.201	0.0407529
Bra000098	AT2G38820		unknown protein	614.602	265.917	0.0407529
Bra007039	AT3G54000		FUNCTIONS IN: molecular_function unknown; INVOLVED IN: biological_process unknown; LOCATED IN: cellular_component unknown; EXPRESSED IN: 22 plant structures; EXPRESSED DURING: 12 growth stages; CONTAINS InterPro DOMAIN/s: Uncharacterised conserved protein UCP022260 (InterPro:IPR016802); BEST Arabidopsis thaliana protein match is: unknown protein (TAIR:AT5G59050.1); Has 43 Blast hits to 43 protein…	322.302	43.4605	0.0412215
Bra035117	AT1G79420		unknown protein	70.3577	156.444	0.041734
Bra023749	AT3G23220		DNA binding / transcription factor	1.40246	22.3874	0.041734
Bra030583	AT1G04680		pectate lyase family protein	53.8376	13.4767	0.041734
Bra002065	AT1G36970		FUNCTIONS IN: molecular_function unknown; INVOLVED IN: biological_process unknown; LOCATED IN: cellular_component unknown; CONTAINS InterPro DOMAIN/s: Region of unknown function DUF1985 (InterPro:IPR015410); BEST Arabidopsis thaliana protein match is: transcription factor (TAIR:AT1G31150.1); Has 104 Blast hits to 101 proteins in 4 species: Archae - 0; Bacteria - 0; Metazoa - 0; Fungi - 2; Plants …	0	9.23267	0.041734
Bra036006	-		-	22.248	1.03225	0.0425435
Bra009931	AT5G27920		F-box family protein	285.555	816.522	0.0450302
Bra025683	AT1G18740		unknown protein	2115.95	533.556	0.0450302
Bra006941	AT3G52710		unknown protein	258.503	94.6909	0.0464185
Bra036774	AT1G36370	SHM7 , serine hydroxymethyltransferase 7	catalytic/ glycine hydroxymethyltransferase/ pyridoxal phosphate binding	1665.75	5464.58	0.0469394
Bra007335	AT3G57540		remorin family protein	60.2566	19.3146	0.0472764
Bra026010	AT1G16980	ATTPS2, TPS2	alpha,alpha-trehalose-phosphate synthase (UDP-forming)/ transferase, transferring glycosyl groups	56.8874	12.1707	0.0492205
Bra013957	AT5G17700		MATE efflux family protein	75.4378	28.0868	0.0492567
Bra010383	AT4G28140		AP2 domain-containing transcription factor, putative	136.846	12.4544	0.0492567
Bra029571	AT1G60280	ANAC023 , Arabidopsis NAC domain containing protein 23	transcription factor	126.125	39.1042	0.0492567
