# Supplementary material for: Enhanced Resistance to Sclerotinia sclerotiorum in Brassica rapa by Activating Host Immunity through Exogenous Verticillium dahliae Aspf2-like Protein (VDAL) Treatment
Source: Int J Mol Sci. 2022 Nov 12;23(22):13958. doi: 10.3390/ijms232213958 (PMC9694685; doi:10.3390/ijms232213958)
Supplement: Supplementary file 1 [file ijms-23-13958-s001.zip › Table S4.xlsx]

## Sheet: Sheet1
Table S4. GO enrichment analysis of DEGs in VDAL relative to Ctrl.
Category	GOID	Description	pvalue	padj	Count	Up	Up_Gene_id	Down	Down_Gene_id
BP	GO:0006855	drug transmembrane transport	0.0617761	0.342966	2	2	Bra027073/Bra013957	0
BP	GO:0015893	drug transport	0.0617761	0.342966	2	2	Bra027073/Bra013957	0
BP	GO:0042493	response to drug	0.0617761	0.342966	2	2	Bra027073/Bra013957	0
BP	GO:0008272	sulfate transport	0.0638506	0.342966	1	0		1	Bra015641
BP	GO:0072348	sulfur compound transport	0.0638506	0.342966	1	0		1	Bra015641
BP	GO:0009605	response to external stimulus	0.0685931	0.342966	1	0		1	Bra001121
BP	GO:0005992	trehalose biosynthetic process	0.119232	0.407296	1	1	Bra026010	0
BP	GO:0005991	trehalose metabolic process	0.128144	0.407296	1	1	Bra026010	0
BP	GO:0009607	response to biotic stimulus	0.132567	0.407296	1	0		1	Bra001121
BP	GO:0046351	disaccharide biosynthetic process	0.145705	0.407296	1	1	Bra026010	0
BP	GO:0009312	oligosaccharide biosynthetic process	0.162918	0.407296	1	1	Bra026010	0
BP	GO:0015698	inorganic anion transport	0.162918	0.407296	1	0		1	Bra015641
BP	GO:0005984	disaccharide metabolic process	0.200415	0.440839	1	1	Bra026010	0
BP	GO:0009311	oligosaccharide metabolic process	0.216547	0.440839	1	1	Bra026010	0
BP	GO:0006952	defense response	0.228436	0.440839	1	0		1	Bra001121
BP	GO:0051704	multi-organism process	0.244014	0.440839	1	0		1	Bra001121
BP	GO:0042221	response to chemical	0.249809	0.440839	2	2	Bra027073/Bra013957	0
BP	GO:0006260	DNA replication	0.285279	0.475465	1	0		1	Bra040301
BP	GO:0006820	anion transport	0.344746	0.508765	1	0		1	Bra015641
BP	GO:0034637	cellular carbohydrate biosynthetic process	0.354725	0.508765	1	1	Bra026010	0
BP	GO:0016567	protein ubiquitination	0.377432	0.508765	1	1	Bra031521	0
BP	GO:0032446	protein modification by small protein conjugation	0.383774	0.508765	1	1	Bra031521	0
BP	GO:0016051	carbohydrate biosynthetic process	0.390053	0.508765	1	1	Bra026010	0
BP	GO:0006950	response to stress	0.463097	0.578872	2	1	Bra020564	1	Bra001121
BP	GO:0044262	cellular carbohydrate metabolic process	0.532988	0.610583	1	1	Bra026010	0
BP	GO:0070647	protein modification by small protein conjugation or removal	0.532988	0.610583	1	1	Bra031521	0
BP	GO:0030001	metal ion transport	0.549525	0.610583	1	1	Bra024556	0
BP	GO:0006259	DNA metabolic process	0.59157	0.627542	1	0		1	Bra040301
BP	GO:0006811	ion transport	0.606624	0.627542	2	1	Bra024556	1	Bra015641
BP	GO:0006812	cation transport	0.755624	0.755624	1	1	Bra024556	0
MF	GO:0008113	peptide-methionine (S)-S-oxide reductase activity	8.90834e-08	3.83059e-06	4	0		4	Bra005938/Bra005939/Bra005937/Bra005940
MF	GO:0016671	oxidoreductase activity, acting on a sulfur group of donors, disulfide as acceptor	1.26198e-06	2.71326e-05	4	0		4	Bra005938/Bra005939/Bra005937/Bra005940
MF	GO:0016667	oxidoreductase activity, acting on a sulfur group of donors	0.00236945	0.0339621	4	0		4	Bra005938/Bra005939/Bra005937/Bra005940
MF	GO:0015238	drug transmembrane transporter activity	0.00705745	0.0758675	3	2	Bra027073/Bra013957	1	Bra026126
MF	GO:0015297	antiporter activity	0.0165112	0.141996	3	2	Bra027073/Bra013957	1	Bra026126
MF	GO:0015291	secondary active transmembrane transporter activity	0.0214327	0.153601	3	2	Bra027073/Bra013957	1	Bra026126
MF	GO:0008509	anion transmembrane transporter activity	0.0262155	0.161038	2	0		2	Bra026126/Bra015641
MF	GO:0015116	sulfate transmembrane transporter activity	0.058932	0.230371	1	0		1	Bra015641
MF	GO:0015932	nucleobase-containing compound transmembrane transporter activity	0.058932	0.230371	1	0		1	Bra026126
MF	GO:1901505	carbohydrate derivative transmembrane transporter activity	0.058932	0.230371	1	0		1	Bra026126
MF	GO:1901682	sulfur compound transmembrane transporter activity	0.058932	0.230371	1	0		1	Bra015641
MF	GO:0022804	active transmembrane transporter activity	0.075529	0.266846	3	2	Bra027073/Bra013957	1	Bra026126
MF	GO:0003678	DNA helicase activity	0.0806745	0.266846	1	0		1	Bra040301
MF	GO:0005509	calcium ion binding	0.0921425	0.283009	3	3	Bra004165/Bra016564/Bra025439	0
MF	GO:0008514	organic anion transmembrane transporter activity	0.110284	0.316148	1	0		1	Bra026126
MF	GO:0015103	inorganic anion transmembrane transporter activity	0.126779	0.34072	1	0		1	Bra015641
MF	GO:0016702	oxidoreductase activity, acting on single donors with incorporation of molecular oxygen, incorporation of two atoms of oxygen	0.138953	0.341643	1	1	Bra027336	0
MF	GO:0051213	dioxygenase activity	0.146975	0.341643	1	1	Bra027336	0
MF	GO:0005516	calmodulin binding	0.150959	0.341643	1	1	Bra020564	0
MF	GO:0016701	oxidoreductase activity, acting on single donors with incorporation of molecular oxygen	0.182173	0.380846	1	1	Bra027336	0
MF	GO:0004386	helicase activity	0.185995	0.380846	1	0		1	Bra040301
MF	GO:0008375	acetylglucosaminyltransferase activity	0.223253	0.436358	1	0		1	Bra033462
MF	GO:0140097	catalytic activity, acting on DNA	0.272604	0.500885	1	0		1	Bra040301
MF	GO:0046983	protein dimerization activity	0.279564	0.500885	3	2	Bra014672/Bra039279	1	Bra016886
MF	GO:0004842	ubiquitin-protein transferase activity	0.408436	0.655602	1	1	Bra031521	0
MF	GO:0019787	ubiquitin-like protein transferase activity	0.408436	0.655602	1	1	Bra031521	0
MF	GO:0008194	UDP-glycosyltransferase activity	0.416728	0.655602	1	0		1	Bra033462
MF	GO:0015075	ion transmembrane transporter activity	0.426904	0.655602	2	0		2	Bra026126/Bra015641
MF	GO:0043565	sequence-specific DNA binding	0.515938	0.738977	2	0		2	Bra003239/Bra020196
MF	GO:0004553	hydrolase activity, hydrolyzing O-glycosyl compounds	0.524631	0.738977	2	0		2	Bra036447/Bra004837
MF	GO:0016798	hydrolase activity, acting on glycosyl bonds	0.5487	0.738977	2	0		2	Bra036447/Bra004837
MF	GO:0030246	carbohydrate binding	0.549936	0.738977	1	1	Bra018553	0
MF	GO:0016757	transferase activity, transferring glycosyl groups	0.617027	0.804004	2	1	Bra031663	1	Bra033462
MF	GO:0005506	iron ion binding	0.727656	0.870177	1	1	Bra018051	0
MF	GO:0016705	oxidoreductase activity, acting on paired donors, with incorporation or reduction of molecular oxygen	0.734056	0.870177	1	1	Bra018051	0
MF	GO:0015318	inorganic molecular entity transmembrane transporter activity	0.737825	0.870177	1	0		1	Bra015641
MF	GO:0020037	heme binding	0.798287	0.870177	1	1	Bra018051	0
MF	GO:0046906	tetrapyrrole binding	0.798287	0.870177	1	1	Bra018051	0
MF	GO:0016758	transferase activity, transferring hexosyl groups	0.801156	0.870177	1	0		1	Bra033462
MF	GO:0017111	nucleoside-triphosphatase activity	0.85007	0.870177	1	0		1	Bra040301
MF	GO:0016462	pyrophosphatase activity	0.863134	0.870177	1	0		1	Bra040301
MF	GO:0016818	hydrolase activity, acting on acid anhydrides, in phosphorus-containing anhydrides	0.868924	0.870177	1	0		1	Bra040301
MF	GO:0016817	hydrolase activity, acting on acid anhydrides	0.870177	0.870177	1	0		1	Bra040301
