# Supplementary material for: Enhanced Resistance to Sclerotinia sclerotiorum in Brassica rapa by Activating Host Immunity through Exogenous Verticillium dahliae Aspf2-like Protein (VDAL) Treatment
Source: Int J Mol Sci. 2022 Nov 12;23(22):13958. doi: 10.3390/ijms232213958 (PMC9694685; doi:10.3390/ijms232213958)
Supplement: Supplementary file 1 [file ijms-23-13958-s001.zip › Table S5.xlsx]

## Sheet: Sheet1
Table S5. KEGG enrichment analysis of DEGs in VDAL relative to Ctrl.
KEGGID	Description	GeneRatio	BgRatio	padj	Count	Up	Up_Gene_names	Down	Down_Gene_names
brp04016	MAPK signaling pathway - plant	10/32	208/6751	4.65552e-07	10	1	Bra002038	9	Bra036542/Bra005853/Bra009835/Bra015478/Bra009113/Bra003842/Bra017125/Bra009514/Bra015303
brp04075	Plant hormone signal transduction	11/32	425/6751	2.19317e-05	11	3	Bra001598/Bra039732/Bra002038	8	Bra036542/Bra005853/Bra009835/Bra015478/Bra009113/Bra017125/Bra009514/Bra015303
brp04626	Plant-pathogen interaction	6/32	287/6751	0.0139489	6	6	Bra000299/Bra004165/Bra016564/Bra007444/Bra033067/Bra025439	0
brp00460	Cyanoamino acid metabolism	3/32	74/6751	0.0262077	3	0		3	Bra036447/Bra004837/Bra036774
brp00500	Starch and sucrose metabolism	3/32	191/6751	0.254847	3	1	Bra026010	2	Bra036447/Bra004837
brp00740	Riboflavin metabolism	1/32	21/6751	0.332834	1	0		1	Bra024845
brp00670	One carbon pool by folate	1/32	27/6751	0.361848	1	0		1	Bra036774
brp00906	Carotenoid biosynthesis	1/32	39/6751	0.445152	1	1	Bra027336	0
brp00960	Tropane, piperidine and pyridine alkaloid biosynthesis	1/32	48/6751	0.460698	1	1	Bra039974	0
brp00940	Phenylpropanoid biosynthesis	2/32	201/6751	0.460698	2	0		2	Bra036447/Bra004837
brp03030	DNA replication	1/32	62/6751	0.460698	1	0		1	Bra040301
brp00052	Galactose metabolism	1/32	64/6751	0.460698	1	1	Bra031663	0
brp00040	Pentose and glucuronate interconversions	1/32	99/6751	0.579501	1	1	Bra030583	0
brp00260	Glycine, serine and threonine metabolism	1/32	102/6751	0.579501	1	0		1	Bra036774
brp00630	Glyoxylate and dicarboxylate metabolism	1/32	113/6751	0.585304	1	0		1	Bra036774
brp00480	Glutathione metabolism	1/32	142/6751	0.648793	1	0		1	Bra036570
brp03018	RNA degradation	1/32	164/6751	0.673989	1	1	Bra001534	0
brp04120	Ubiquitin mediated proteolysis	1/32	184/6751	0.685811	1	0		1	Bra029252
brp04141	Protein processing in endoplasmic reticulum	1/32	274/6751	0.812648	1	1	Bra000703	0
brp01230	Biosynthesis of amino acids	1/32	360/6751	0.863232	1	0		1	Bra036774
brp01200	Carbon metabolism	1/32	406/6751	0.863232	1	0		1	Bra036774
