# Supplementary material for: Enhanced Resistance to Sclerotinia sclerotiorum in Brassica rapa by Activating Host Immunity through Exogenous Verticillium dahliae Aspf2-like Protein (VDAL) Treatment
Source: Int J Mol Sci. 2022 Nov 12;23(22):13958. doi: 10.3390/ijms232213958 (PMC9694685; doi:10.3390/ijms232213958)
Supplement: Supplementary file 1 [file ijms-23-13958-s001.zip › Table S6.xlsx]

## Sheet: Sheet1
Table S6. Primer sequences used for qRT-PCR amplification of BrActin and specific genes.
Gene ID	Forward primer	Reverse primer	Description
Bra000299	ATGAAAGAAGCGTTTAACGTGTTTG	ACTACTACGGCTAAACCCATCACC
Bra004165	AATCGAAGACGGTGGCGATA	CACCGAGTGAAGCTCGTTCA
Bra007444	TTTGGTGTGGTGCTTTTGGA	GGAGTGGCCCAAGTGACAAG
Bra033067	ACTCAGAACTCCGCGGATCA	ATGACTGAAATGCCCATGCA
Bra001598	GATTGCCCGGAACAGATGAA	TTGTGCTCGTCGTTGCTTTG
Bra039732	TCCAATGCCATGGAAACTGA	GAGTCTCCGGTTGCGAAAAG
BrActin	GGGTCCTACAGACAGTCCTTAC	ATGGAACACCTTCGTCCTAAA	Actin
